# Supplementary material for: Itaconic acid inhibits nontuberculous mycobacterial growth in pH dependent manner while 4-octyl-itaconic acid enhances THP-1 clearance of nontuberculous mycobacteria in vitro
Source: PLoS One. 2024 May 10;19(5):e0303516. doi: 10.1371/journal.pone.0303516 (PMC11086914; doi:10.1371/journal.pone.0303516)
Supplement: S1 File — (XLSX) [file pone.0303516.s002.xlsx]

## Sheet: MAC ATCC
10 mM Acetate
Days	SCFA Only					1 mM Itaconate					5 mM Itaconate					10 mM Itaconate
0	0.005033	0.004333	0.001533	0.001	0.002	0.005083	0.005333	0.001533	0.002	0.003	0.005033	0.004333	0.001533	0.001	0.002	0.005033	0.004333	0.001533	0.001	0.002
1			0.009	0.014	0.005			0.009	0.014				0.003	0.004	0.003			0.003	0.006	0.003
2			0.037	0.036	0.014			0.045	0.05				0.003	0.005	0.003			0.004	0.003	0.003
3			0.096	0.199	0.031			0.103	0.205				0.004	0.006	0.006			0.003	0.003	0.003
4			0.114	0.152	0.089			0.148	0.143				0.003	0.005	0.003			0.002	0.002	0.001
5			0.125	0.193	0.185			0.129	0.181				0.004	0.013	0.004			0.002	0.005	0.002
6			0.141	0.172	0.226			0.118	0.298				0.004	0.007	0.004			0.004	0.003	0.003
7			0.136	0.161	0.149			0.14	0.203				0.005	0.006	0.004			0.004	0.003	0.003
8			0.157	0.105	0.194			0.197	0.131				0.006	0.008	0.005			0.004	0.005	0.003
9			0.121	0.134	0.265			0.248	0.138				0.005	0.009	0.004			0.003	0.003	0.003
10			0.129	0.136	0.248			0.258	0.27				0.005	0.013	0.007			0.005	0.004	0.004
10 mM Propionate
Days	SCFA Only					1 mM Itaconate					5 mM Itaconate					10 mM Itaconate
0	0.001559	0.00472	0.005143	0.002	0.002	0.005033	0.004333	0.001533	0.0011	0.0031	0.005033	0.004333	0.001533	0.001	0.002	0.005033	0.004333	0.001533	0.001	0.002
1	0.008	0.007	0.011	0.014	0.006	0.009	0.007	0.009	0.009	0.006	0.003		0.004	0.005	0.004	0.005	0.007	0.004	0.003	0.003
2	0.019	0.017	0.025	0.029	0.01	0.028	0.021	0.021	0.019	0.016	0.004		0.004	0.004	0.024	0.004	0.004	0.005	0.002	0.002
3	0.056	0.068	0.084	0.101	0.014	0.069	0.064	0.05	0.057	0.052	0.001		0.004	0.006	0.019	0	0	0.003	0.002	0.009
4	0.117	0.112	0.059	0.141	0.016	0.157	0.15	0.029	0.118	0.132	0.003		0.004	0.005	0.008	0.004	0.003	0.002	0.001	0.001
5	0.222	0.185		0.138	0.039	0.218	0.218	0.16	0.179	0.161	0.003			0.007	0.005	0.004	0.003	0.004	0.003	0.002
6	0.187	0.187	0.111	0.096	0.048	0.138	0.223	0.111	0.17	0.24	0.003		0.004	0.006	0.003	0.004	0.004	0.003	0.002	0.002
7	0.243	0.175	0.143	0.161	0.1136	0.242	0.222	0.125	0.132	0.281	0.003		0.005	0.007	0.006	0.004	0.003	0.003	0.002	0.002
8	0.22	0.192	0.17	0.138	0.102	0.394	0.179	0.145	0.201	0.37	0.004		0.005	0.008	0.004	0.005	0.004	0.003	0.006	0.003
9	0.243	0.208	0.208	0.14	0.113	0.215	0.231	0.195	0.213	0.407	0.004		0.005	0.009	0.005	0.004	0.003	0.004	0.003	0.002
10	0.3	0.254	0.185	0.134	0.13	0.265	0.281	0.172	0.199	0.388	0.005		0.005	0.009	0.007	0.006	0.005	0.004	0.004	0.003
10 mM Butyrate
Days	SCFA Only					1 mM Itaconate					5 mM Itaconate					10 mM Itaconate
0	0.0049	0.0031	0.0026	0.003	0.001	0.0061	0.0038	0.0017	0.001	0.002	0.005033	0.004333	0.001533	0.001	0.002	0.005033	0.004333	0.001533	0.001	0.002
1			0.007	0.011	0.005			0.006	0.007	0.004			0.003	0.003	0.003			0.002	0.004	0.002
2			0.017	0.02	0.009			0.012	0.016	0.007			0.003	0.003	0.003			0.005	0.003	0.003
3			0.052	0.043	0.014			0.034	0.029	0.009			0.003	0.004	0.006			0.003	0.002	0.002
4			0.071	0.063	0.028			0.059	0.096	0.009			0.001	0.003	0.001			0.002	0.002	0.001
5			0.004	0.097	0.066			0.136	0.076	0.013				0.004	0.002			0.003	0.003	0.003
6			0.142	0.133	0.101			0.113	0.111	0.033			0.003	0.002	0.002			0.003	0.003	0.002
7			0.182	0.224	0.152			0.123	0.191	0.066			0.003	0.004	0.002			0.003	0.003	0.004
8			0.202	0.141	0.212			0.155	0.175	0.11			0.003	0.004	0.003			0.003	0.004	0.003
9			0.183	0.178	0.231			0.189	0.223	0.153			0.003	0.004	0.003			0.004	0.003	0.003
10			0.181	0.203	0.256			0.202	0.236	0.185			0.004	0.005	0.003			0.007	0.004	0.003

## Sheet: MAC 622
10 mM Acetate
Days	SCFA Only			1 mM Itaconate			5 mM Itaconate			10 mM Itaconate
0	0.003	0.006	0.001	0.003	0.006	0.001	0.003	0.006	0.001	0.003	0.006	0.001
1	0.020533	0.019533	0.017033	0.016433	0.016933	0.015833	0.002233	0.002433	0.003133	0.001933	0.002233	0.001833
2	0.028	0.027	0.0284	0.0332	0.0382	0.0312	0.0104	0.0116	0.0091	0.0041	0.0039	0.0045
3	0.0633	0.0622	0.07915	0.0696	0.07485	0.096	0.0392	0.04185	0.03665	0.00305	0.0023	0.0044
4	0.1486	0.1621	0.16545	0.13085	0.18545	0.172	0.06585	0.07635	0.07285	0.0027	0.0037	0.0027
5	0.1775	0.19925	0.23315	0.1811	0.2256	0.28695	0.09895	0.09515	0.159	0.00275	0.00395	0.00275
6	0.2159	0.1908	0.26645	0.20815	0.25315	0.21755	0.1531	0.15625	0.26545	0.0035	0.00715	0.00275
7	0.232783	0.179833	0.274333	0.228533	0.233483	0.205183	0.207533	0.202733	0.235533	0.004633	0.004483	0.003583
8	0.24015	0.15115	0.2575	0.24215	0.23625	0.1925	0.23075	0.1926	0.2302	0.00395	0.0049	0.00355
9	0.2794	0.25265	0.24415	0.23905	0.1586	0.1854	0.24525	0.2134	0.22905	0.00415	0.0034	0.0035
10	0.26	0.1284	0.2634	0.2374	0.1207	0.18805	0.22815	0.22385	0.2361	0.0049	0.00475	0.0041
10 mM Propionate
Days	SCFA Only			1 mM Itaconate			5 mM Itaconate			10 mM Itaconate
0	0.003	0.006	0.001	0.003	0.006	0.001	0.003	0.006	0.001	0.003	0.006	0.001
1	0.017133	0.016633	0.013933	0.012733	0.013033	0.011733	0.002633	0.002633	0.001933	0.002533	0.002233	0.001533
2	0.0335	0.0293	0.0289	0.0359	0.0356	0.0392	0.0052	0.0059	0.0039	0.0023	0.0031	0.0022
3	0.0632	0.0645	0.06185	0.06955	0.0679	0.0685	0.01655	0.02235	0.01215	0.00275	0.0027	0.002
4	0.133	0.17385	0.1751	0.1499	0.19805	0.18175	0.05155	0.08635	0.04175	0.00315	0.0027	0.0028
5	0.2617	0.2371	0.2922	0.23955	0.24935	0.2327	0.09345	0.10345	0.11455	0.00425	0.00355	0.0032
6	0.27035	0.271	0.29855	0.2791	0.26955	0.23995	0.15765	0.198	0.1658	0.0037	0.0033	0.00365
7	0.250133	0.264683	0.294033	0.274683	0.279033	0.254183	0.189733	0.167233	0.186583	0.003983	0.003733	0.004483
8	0.25645	0.23855	0.28225	0.25015	0.26325	0.1954	0.21265	0.2074	0.208	0.0041	0.0057	0.0044
9	0.2084	0.2186	0.25615	0.25535	0.2316	0.17935	0.27765	0.21525	0.24075	0.0035	0.00395	0.0027
10	0.23035	0.1587	0.2444	0.21125	0.22965	0.16695	0.3404	0.2504	0.27185	0.00505	0.0054	0.0035
10 mM Butyrate
Days	SCFA Only			1 mM Itaconate			5 mM Itaconate			10 mM Itaconate
0	0.003	0.006	0.001	0.003	0.006	0.001	0.003	0.006	0.001	0.003	0.006	0.001
1	0.011033	0.010833	0.010333	0.006033	0.007333	0.006233	0.002133	0.001933	0.001933	0.001533	0.002233	0.001433
2	0.0358	0.0327	0.0332	0.0713	0.0336	0.0307	0.0036	0.0029	0.0037	0.0039	0.0046	0.0032
3	0.0818	0.0714	0.0783	0.08245	0.07415	0.08405	0.0031	0.00535	0.0051	0.0021	0.00305	0.0028
4	0.2199	0.19285	0.2144	0.1546	0.1595	0.2315	0.00385	0.0072	0.0094	0.0023	0.00335	0.00315
5	0.324	0.33155	0.31975	0.2452	0.28555	0.32675	0.00535	0.0136	0.0203	0.003	0.0042	0.00245
6	0.381	0.398	0.41145	0.32835	0.37235	0.39955	0.0084	0.0319	0.0515	0.00355	0.0048	0.00345
7	0.383433	0.402433	0.398483	0.332883	0.322683	0.385133	0.012183	0.060333	0.103183	0.003183	0.005333	0.004283
8	0.3353	0.34195	0.333	0.2999	0.30425	0.3276	0.02105	0.14645	0.1715	0.003	0.00445	0.0033
9	0.37215	0.33845	0.31695	0.3184	0.30585	0.3361	0.03985	0.22935	0.2144	0.00605	0.0039	0.00305
10	0.3508	0.3119	0.32785	0.2928	0.2821	0.34325	0.1437	0.29735	0.271	0.00695	0.005	0.00395

## Sheet: MAC 813
10 mM Acetate
Days	SCFA Only			1 mM Itaconate			5 mM Itaconate			10 mM Itaconate
0	0.003	0.006	0.001	0.003	0.006	0.001	0.003	0.006	0.001	0.003	0.006	0.001
1	0.008833	0.009133	0.008133	0.009233	0.009033	0.008633	0.003833	0.003033		0.002133	0.003033	0.001833
2	0.0526	0.0636	0.0452	0.0502	0.0558	0.0445	0.0049	0.0038	0.0037	0.0031	0.0021	0.0027
3	0.0815	0.0728	0.0629	0.07405	0.0877	0.0701	0.008	0.00495	0.00635	0.00235	0.0021	0.0026
4	0.1423	0.0997	0.09385	0.1107	0.14175	0.1282		0.00755	0.00935	0.0028	0.003	0.00385
5	0.17595	0.1755	0.15865	0.21555	0.20315	0.22495	0.06765	0.0099	0.0267	0.00415	0.0032	0.00465
6	0.23475	0.25115	0.19675	0.2604	0.295	0.2631	0.11675	0.01535	0.0698	0.00405	0.00345	0.0033
7	0.229133	0.232783	0.210433	0.249233	0.252533	0.269283	0.137483	0.036833	0.099633	0.004033	0.003633	0.003783
8	0.31155	0.28285	0.2393	0.30885	0.3765	0.27025	0.2047	0.0663	0.1227	0.00475	0.00435	0.0048
9	0.3473	0.2819	0.25145	0.32855	0.366	0.2624	0.247	0.10255	0.1586	0.0043	0.00295	0.00405
10	0.355	0.30505	0.28685	0.26175	0.4183	0.27215	0.2582	0.14115	0.24115	0.00515	0.005	0.005
10 mM Propionate
Days	SCFA Only			1 mM Itaconate			5 mM Itaconate			10 mM Itaconate
0	0.003	0.006	0.001	0.003	0.006	0.001	0.003	0.006	0.001	0.003	0.006	0.001
1	0.010033	0.009533	0.008033	0.009633	0.006833	0.009933	0.004033	0.004333	0.002133	0.003433	0.002833	0.002433
2	0.0587	0.0532	0.0517	0.0623	0.055	0.0631	0.0041	0.0037	0.0043	0.0032	0.0036	0.0031
3	0.10145	0.0806	0.08125	0.09705	0.1191	0.10055	0.0052	0.00585	0.0036	0.00315	0.00425	0.00115
4	0.132	0.12865	0.1296	0.14765	0.1608	0.14215	0.00595	0.0073	0.00475	0.003	0.0037	0.0016
5	0.23505	0.1625	0.2643	0.32075	0.22815	0.2551	0.00735	0.0151	0.01075	0.004	0.00395	0.00225
6	0.3465	0.23425	0.3329	0.3073	0.3004	0.2649	0.0102	0.0464	0.0195	0.0042	0.00425	0.00195
7	0.310433	0.246183	0.314083	0.409283	0.314733	0.299283	0.011483	0.060133	0.043483	0.004283	0.004933	0.002583
8	0.42375	0.29475	0.3242	0.3463	0.29235	0.2975	0.01675	0.1153	0.09965	0.00505	0.0054	0.0027
9	0.37315	0.2566	0.32625	0.37945	0.30025	0.3496	0.02495	0.1876	0.13665	0.00535	0.00625	0.00235
10	0.45095	0.29185	0.3344	0.34435	0.2912	0.3523	0.05	0.25565	0.22805	0.0057	0.00655	0.00395
10 mM Butyrate
Days	SCFA Only			1 mM Itaconate			5 mM Itaconate			10 mM Itaconate
0	0.003	0.006	0.001	0.003	0.006	0.001	0.003	0.006	0.001	0.003	0.006	0.001
1	0.008633	0.011233	0.007733	0.007733	0.008333	0.008133	0.002533	0.002333	0.003933	0.002333	0.002733	0.002933
2	0.0517	0.051	0.044	0.0334	0.039	0.0335	0.0032	0.003		0.0026	0.0033	0.0024
3	0.0973	0.08435	0.0888	0.0717	0.08215	0.0807	0.0026	0.00275	0.0026	0.00225	0.0019	0.00315
4	0.1844	0.1647	0.1212	0.11605	0.1505	0.14675	0.00305	0.0032	0.00265	0.0023	0.00245	0.0026
5	0.2407	0.2853	0.18375	0.1937	0.23705	0.20515	0.00355	0.0065	0.00295	0.00295	0.00305	0.0026
6	0.35585	0.37435	0.2682	0.2618	0.34755	0.3097	0.00415	0.00415	0.00335	0.00305	0.00365	0.00315
7	0.357083	0.349433	0.313883	0.273583	0.363983	0.334233	0.003683	0.003433	0.003583	0.002983	0.003833	0.003433
8	0.4487	0.4134	0.33625	0.31455	0.3944	0.355	0.00425	0.0036	0.0032	0.0039	0.00375	0.0039
9	0.39525	0.4215	0.3858	0.31835	0.4385	0.4049	0.0045	0.0034	0.0039	0.00305	0.003	0.0034
10	0.3739	0.4241	0.40495	0.3401	0.4424	0.44675	0.0095	0.00455	0.0048	0.00335	0.0042	0.0041

## Sheet: MAC 1071
10 mM Acetate
Days	SCFA Only			1 mM Itaconate			5 mM Itaconate			10 mM Itaconate
0	0.004	0.005	0.001	0.004	0.005	0.001	0.004	0.005	0.001	0.004	0.005	0.001
1	0.0075	0.0123	0.0104	0.0128	0.0126	0.008	0.0086	0.0067	0.0062	0.0024	0.0037	0.0019
2	0.030433	0.032233	0.042233	0.039133	0.048033	0.038133	0.034433	0.013733	0.016833	0.001933	0.009133	0.004133
3	0.06825	0.06335	0.06645	0.07825	0.10545	0.05915	0.02385	0.02475	0.04695	0.00805	0.0037	0.00295
4	0.1217	0.11455	0.1115	0.14315	0.18345	0.1	0.16995	0.0489	0.1561	0.0044	0.0042	0.00345
5	0.20125	0.19175	0.1733	0.2149	0.2391	0.154	0.2341	0.1929	0.2207	0.00785	0.00395	0.0049
6	0.2023	0.2105	0.20005	0.21585	0.24515	0.18405	0.23235	0.24195	0.24655	0.0058	0.0052	0.0034
7	0.21765	0.23165	0.2074	0.23935	0.24695	0.21015	0.25205	0.2713	0.2701	0.0073	0.0063	0.0036
8	0.19295	0.2253	0.20775	0.22685	0.242	0.2163	0.2495	0.2771	0.26265	0.0095	0.00325	0.00495
9	0.21415	0.2374	0.2114	0.23875	0.2634	0.2272	0.2535	0.3021	0.26885	0.0092	0.00355	0.00395
10	0.203279	0.221435	0.216235	0.239157	0.280943	0.24925	0.279389	0.290315	0.294746	0.009858	0.00495205	0.00488995
10 mM Propionate
Days	SCFA Only			1 mM Itaconate			5 mM Itaconate			10 mM Itaconate
0	0.004	0.005	0.001	0.004	0.005	0.001	0.004	0.005	0.001	0.004	0.005	0.001
1	0.0143	0.0229	0.0107	0.0107	0.0097	0.0095	0.0027	0.0049	0.0035	0.0028	0.0026	0.0044
2	0.036533	0.028333	0.072733	0.049833	0.048433	0.039333	0.003333	0.006433	0.005133	0.004633	0.002133	0.003933
3	0.10115	0.06665	0.07665	0.1135	0.12175	0.06445	0.009	0.01305	0.0118	0.00975	0.0026	0.00245
4	0.20415	0.12545	0.15495	0.26185	0.21495	0.1464	0.0189	0.0247	0.02185	0.0095	0.0044	0.0035
5	0.2806	0.2183	0.26325	0.30275	0.2958	0.27495	0.04505	0.0621	0.0549	0.00795	0.0061	0.02015
6	0.2643	0.26735	0.2889	0.2876	0.3147	0.27405	0.0958	0.10835	0.0991	0.01275	0.005	0.00415
7	0.27405	0.34385	0.2998	0.2899	0.30485	0.27315	0.24265	0.2838	0.23975	0.0121	0.00555	0.00405
8	0.2712	0.28725	0.29375	0.28475	0.3007	0.29545	0.3413	0.31145	0.28995	0.0121	0.00665	0.00395
9	0.2715	0.27065	0.2912	0.29835	0.28075	0.30645	0.3796	0.3493	0.33585	0.01195	0.0067	0.00435
10	0.26227	0.262844	0.328236	0.273438	0.353546	0.298567	0.368478	0.39484	0.321432	0.00974317	0.00784058	0.00441626
10 mM Butyrate
Days	SCFA Only			1 mM Itaconate			5 mM Itaconate			10 mM Itaconate
0	0.004	0.005	0.001	0.004	0.005	0.001	0.004	0.005	0.001	0.004	0.005	0.001
1	0.0068	0.0071	0.0069	0.0066	0.0084	0.0105	0.0039	0.0046	0.0041	0.0078	0.0037	0.0033
2	0.025933	0.022833	0.032733	0.024533	0.036133	0.028333	0.007233	0.022233	0.004333	0.002633	0.006033	0.002633
3	0.0715	0.06835	0.07195	0.06265	0.0542	0.05785	0.0098	0.0118	0.0087	0.0092	0.00335	0.0038
4	0.17095	0.1403	0.15725	0.11745	0.12935	0.13705	0.01385	0.02005	0.0139	0.00895	0.0038	0.0051
5	0.3058	0.25575	0.28405	0.23955	0.23815	0.3063	0.0333	0.03615	0.02035	0.00955	0.0044	0.00685
6	0.3366	0.31845	0.3288	0.3265	0.3262	0.33925	0.05095	0.04845	0.02375	0.01375	0.0035	0.0091
7	0.35225	0.33965	0.35285	0.37655	0.37455	0.3567	0.2888	0.23655	0.04525	0.01075	0.00415	0.00695
8	0.33415	0.3304	0.3302	0.35615	0.3772	0.34095	0.36005	0.35225	0.07355	0.0105	0.0049	0.0072
9	0.31435	0.324	0.3589	0.35585	0.3997	0.36035	0.40685	0.41695	0.20045	0.01225	0.00395	0.00635
10	0.325575	0.347088	0.334587	0.353714	0.493436	0.30875	0.418209	0.412708	0.203334	0.00161869	0.0073507	0.00458061

## Sheet: MAC 1151
10 mM Acetate
Days	SCFA Only			1 mM Itaconate			5 mM Itaconate			10 mM Itaconate
0	0.003	0.008	0.004	0.003	0.008	0.004	0.003	0.008	0.004	0.003	0.008	0.004
1	0.0199	0.0188	0.0288	0.0109	0.01	0.0115	0.0038	0.0043	0.0059	0.0032	0.0057	0.0037
2	0.061433	0.032733	0.053233	0.060433	0.029433	0.051633	0.006233	0.004833	0.005533	0.004033	0.002833	0.003333
3	0.08745	0.07205	0.07735	0.1036	0.0611	0.08905	0.0061	0.0088	0.0082	0.00385	0.0047	0.00495
4	0.1103	0.1075	0.101	0.1493	0.1019	0.1405	0.0141	0.07485	0.06545	0.003	0.0034	0.00345
5	0.2533	0.1435	0.12075	0.1744	0.12865	0.18275	0.1789	0.20975	0.2033	0.00545	0.00375	0.00335
6	0.1533	0.15705	0.1525	0.17265	0.15135	0.15105	0.20885	0.20565	0.21865	0.00295	0.0032	0.00295
7	0.1647	0.15555	0.15425	0.1723	0.15655	0.1758	0.2118	0.20425	0.2366	0.0049	0.0049	0.00425
8	0.16665	0.16475	0.1553	0.18375	0.14285	0.1915	0.19205	0.2054	0.2387	0.0043	0.0046	0.0042
9	0.18155	0.1738	0.14355	0.1999	0.14865	0.1902	0.2117	0.20455	0.2401	0.0042	0.00325	0.0041
10	0.172472	0.169006	0.167422	0.187626	0.151695	0.191429	0.185899	0.206677	0.253773	0.004882	0.00219	0.003477
10 mM Propionate
Days	SCFA Only			1 mM Itaconate			5 mM Itaconate			10 mM Itaconate
0	0.003	0.008	0.004	0.003	0.008	0.004	0.003	0.008	0.004	0.003	0.008	0.004
1	0.0111	0.0155	0.0132	0.0096	0.0111	0.0105	0.0028	0.0063	0.0032	0.0024	0.0034	0.0027
2	0.042033	0.063333	0.028233	0.042833	0.050833	0.027133	0.003233	0.006533	0.005433	0.002733	0.007033	0.002333
3	0.09765	0.1116	0.09085	0.0756	0.1176	0.09535	0.0056	0.0061	0.00615	0.00175	0.00385	0.00375
4	0.16355	0.1744	0.1012	0.1458	0.1887	0.1802	0.00665	0.0049	0.00555	0.00345	0.00285	0.0018
5	0.19165	0.2077	0.1945	0.1931	0.23755	0.2196	0.00565	0.00645	0.00875	0.00405	0.0044	0.00435
6	0.19085	0.2114	0.1823	0.20035	0.2302	0.22005	0.00555	0.0058	0.00865	0.00275	0.00595	0.0035
7	0.1945	0.20995	0.20335	0.22565	0.23045	0.2189	0.00665	0.0109	0.05495	0.00345	0.00465	0.00355
8	0.19515	0.21405	0.19765	0.23115	0.227	0.22425	0.0059	0.00675	0.2354	0.0046	0.0086	0.0033
9	0.22405	0.2283	0.21615	0.2679	0.2401	0.24245	0.0071	0.00725	0.2616	0.0031	0.0054	0.00385
10	0.205295	0.262487	0.240718	0.218653	0.214188	0.30761	0.033415	0.024641	0.227895	0.002706	0.00637	0.004274
10 mM Butyrate
Days	SCFA Only			1 mM Itaconate			5 mM Itaconate			10 mM Itaconate
0	0.003	0.008	0.004	0.003	0.008	0.004	0.003	0.008	0.004	0.003	0.008	0.004
1	0.0082	0.0093	0.0103	0.0088	0.0073	0.01	0.0067	0.0042	0.0051	0.0036	0.0027	0.0036
2	0.018633	0.046333	0.035133	0.017733	0.018033	0.029033	0.003233	0.005233	0.004433	0.006033	0.006033	0.004533
3	0.0575	0.05965	0.08015	0.0423	0.0411	0.06575	0.0047	0.0039	0.00385	0.0039	0.0035	0.00365
4	0.0859	0.11195	0.11375	0.09	0.0993	0.18035	0.00345	0.00535	0.0031	0.0029	0.00295	0.00255
5	0.18175	0.17555	0.18225	0.1998	0.19675	0.2389	0.00435	0.00455	0.00405	0.0036	0.00425	0.0034
6	0.1969	0.2025	0.22135	0.2391	0.21675	0.2519	0.00425	0.0041	0.0043	0.0044	0.0038	0.00525
7	0.2352	0.2369	0.2239	0.2813	0.26075	0.248	0.0046	0.00675	0.0055	0.0041	0.0055	0.00455
8	0.2556	0.25785	0.2499	0.2868	0.2811	0.24945	0.0041	0.0044	0.0048	0.0043	0.0042	0.0045
9	0.3066	0.26675	0.2468	0.3426	0.2862	0.2481	0.00405	0.00485	0.0044	0.0032	0.0039	0.0043
10	0.240471	0.283691	0.315989	0.251205	0.295626	0.31007	0.003918	0.003265	0.005537	0.003016	0.004332	0.004192

## Sheet: MAC 813 ph 6.1
10 mM Acetate
Days	SCFA Only			1 mM Itaconate			5 mM Itaconate			10 mM Itaconate
0	0.003	0.004	0.003	0.003	0.004	0.003	0.003	0.004	0.003	0.003	0.004	0.003
1	0.0068	0.0067	0.0078	0.0039	0.0041	0.0036	0.0021	0.0025	0.0026		0.0031	0.0037
2	0.0449	0.0442	0.042	0.0046	0.008	0.0061	0.0023	0.0028	0.0028	0.0028	0.0026	0.005
3	0.070717	0.071017	0.0708667	0.007967	0.039317	0.029667	0.002417	0.004217	0.002167	0.003517	0.003067	0.004667
4	0.103167	0.097217	0.0980167	0.011817	0.063667	0.058767	0.002867	0.003417	0.003417	0.005267	0.003017	0.004817
5	0.11125	0.1328	0.1313	0.0476	0.07405	0.08425	0.003	0.00275	0.00315	0.0053	0.00425	0.006
6	0.1346	0.13845	0.15105	0.0802	0.0896	0.0985	0.00265	0.00365	0.00295	0.00515	0.0041	0.00515
7	0.137667	0.148417	0.146917	0.099717	0.116267	0.137667	0.002017	0.001167	0.001417	0.004117	0.003067	0.004617
8	0.178867	0.158233	0.1583	0.124067	0.165067	0.173833	0.001267	0.001967	0.001733	0.005467	0.0035	0.005667
9	0.1533	0.138267	0.1638	0.148267	0.1798	0.174233	0.001267	0.002633	0.0015	0.004767	0.003567	0.0054
10	0.1528	0.133867	0.154	0.1761	0.1727	0.183433	0.002367	0.0028	0.001467	0.005567	0.0046	0.006033
10 mM Propionate
Days	SCFA Only			1 mM Itaconate			5 mM Itaconate			10 mM Itaconate
0	0.003	0.004	0.003	0.003	0.004	0.003	0.003	0.004	0.003	0.003	0.004	0.003
1	0.0054	0.0059	0.0055	0.0039	0.0041	0.0028	0.0025	0.0028	0.0024	0.0027	0.0038	0.0055
2	0.0054	0.0059	0.0055	0.0039	0.0041	0.0028	0.0025	0.0028	0.0024	0.0027	0.0038	0.0055
3	0.066767	0.067367	0.0829667	0.010567	0.009567	0.005417	0.003017	0.003367	0.003117	0.007717	0.003767	0.003367
4	0.118267	0.130267	0.151667	0.031617	0.025067	0.005367	0.002117	0.002717	0.002367	0.002767	0.003217	0.002617
5	0.17755	0.1715	0.17735	0.07645	0.0652	0.0089	0.00295	0.0038	0.0037	0.00345	0.00405	0.00405
6	0.2128	0.1964	0.18695	0.12075	0.1082	0.01295	0.00255	0.0031	0.00335	0.0037	0.0043	0.00385
7	0.224017	0.206667	0.191417	0.160067	0.145467	0.024867	0.001367	0.001067	0.001317	0.002917	0.002467	0.001767
8	0.254767	0.213967	0.199633	0.196033	0.1721	0.056033	0.001733	0.001467	0.0032	0.002967	0.002867	0.0027
9	0.2988	0.234667	0.201133	0.199533	0.181067	0.141333	0.005067	0.001867	0.001533	0.003433	0.0039	0.0036
10	0.307967	0.208533	0.2056	0.188667	0.1811	0.1916	0.002433	0.002	0.002	0.007133	0.003733	0.003667
10 mM Butyrate
Days	SCFA Only			1 mM Itaconate			5 mM Itaconate			10 mM Itaconate
0	0.003	0.004	0.003	0.003	0.004	0.003	0.003	0.004	0.003	0.003	0.004	0.003
1	0.0038	0.0047	0.0044	0.0031	0.0033	0.0037	0.003	0.0025	0.0041	0.0029	0.0036	0.0047
2	0.0078	0.0087	0.0071	0.0022	0.0033	0.0026	0.0017	0.0031	0.003	0.0023	0.0029	0.0028
3	0.019217	0.011317	0.0141667	0.003317	0.003667	0.003817	0.002417	0.003767	0.002867	0.002767	0.004867	0.004967
4	0.026817	0.012517	0.0156167	0.004167	0.003567	0.004117	0.003417	0.002967	0.002867	0.002517	0.002917	0.004017
5	0.0458	0.01565	0.01895	0.00375	0.0037	0.0046	0.003	0.0029	0.00395	0.00345	0.0032	0.00355
6	0.07735	0.03505	0.04235	0.0034	0.00335	0.00495	0.00275	0.0029	0.00445	0.00265	0.0028	0.00475
7	0.164867	0.078267	0.0949167	0.002267	0.002167	0.005867	0.001867	0.001317	0.003267	0.002767	0.001567	0.002317
8	0.231167	0.1664	0.227367	0.002633	0.002667	0.003533	0.001767	0.001867	0.001433	0.001933	0.0029	0.003033
9	0.2423	0.265133	0.273267	0.002767	0.0025	0.004	0.0016	0.001733	0.0026	0.002	0.003033	0.002667
10	0.237267	0.244733	0.2735	0.003	0.003367	0.003433	0.002567	0.002733	0.0029	0.002933	0.003067	0.003067

## Sheet: MAC 813 pH 7 Ita
10 mM Acetate
Days	SCFA Only			10 mM Itaconate			50 mM Itaconate			100 mM Itaconate
0	0.0023	0.003	0.0025	0.0023	0.003	0.0025	0.0023	0.003	0.0025	0.0023	0.003	0.0025
1	0.015267	0.021667	0.0158667	0.010467	0.016567	0.015167	0.003767	0.010667	0.008767	0.002867	0.004767	0.005967
2	0.0401	0.0414	0.0443	0.0417	0.0421	0.0413	0.0098	0.01	0.0137	0.0065	0.0092	0.0072
3	0.05945	0.0522	0.0568	0.0574	0.04945	0.05645	0.03795	0.06125	0.0877	0.0186	0.04435	0.0376
4	0.088333	0.087733	0.140783	0.084383	0.079733	0.145833	0.134233	0.165883	0.152183	0.107533	0.133883	0.131783
5	0.137217	0.157167	0.149517	0.119067	0.164917	0.158167	0.143167	0.158017	0.140667	0.139667	0.134167	0.128967
6	0.1643	0.1616	0.14975	0.15125	0.16565	0.1677	0.13975	0.1558	0.1494	0.16425	0.1383	0.12675
7	0.1556	0.15735	0.14445	0.14585	0.1507	0.1468	0.1435	0.14555	0.13325	0.1637	0.1247	0.11625
8	0.1673	0.158733	0.1424	0.150567	0.157067	0.1434	0.163767	0.167433	0.1307	0.140467	0.1447	0.112767
9	0.1545	0.140167	0.1354	0.132333	0.134467	0.1306	0.137433	0.136367	0.118833	0.140867	0.121633	0.105433
10	0.152433	0.1284	0.127167	0.1436	0.1385	0.1331	0.1423	0.143167	0.106433	0.112233	0.1251	0.094667
10 mM Propionate
Days	SCFA Only			10 mM Itaconate			50 mM Itaconate			100 mM Itaconate
0	0.0026	0.0031	0.0037	0.0026	0.0031	0.0037	0.0026	0.0031	0.0037	0.0026	0.0031	0.0037
1	0.013567	0.004267	0.00486667	0.008267	0.013567	0.014367	0.005167	0.008367	0.008567	0.004767	0.006167	0.005167
2	0.0477	0.0482	0.0579	0.0446	0.0428	0.0435	0.0102	0.0135	0.0103	0.0057	0.006	0.0073
3	0.07265	0.0663	0.07115	0.0634	0.05865	0.06765	0.04805	0.03685	0.05175	0.02	0.0155	0.0322
4	0.121733	0.161533	0.137033	0.123483	0.123283	0.153633	0.194933	0.226083	0.219383	0.105933	0.122283	0.180233
5	0.164217	0.235017	0.199117	0.170817	0.208767	0.188917	0.258717	0.278567	0.217767	0.161367	0.187217	0.214467
6	0.1965	0.22005	0.2183	0.18405	0.19375	0.17635	0.22045	0.22655	0.20345	0.31335	0.1595	0.1804
7	0.2104	0.20745	0.188	0.17515	0.20855	0.1534	0.21915	0.23065	0.1861	0.14655	0.13625	0.17125
8	0.205333	0.197633	0.191833	0.1791	0.184167	0.160667	0.219867	0.250067	0.194367	0.160633	0.248367	0.2013
9	0.1874	0.175167	0.155333	0.179167	0.157233	0.1519	0.181267	0.194	0.1647	0.146667	0.1666	0.154433
10	0.1912	0.170367	0.1532	0.1764	0.164633	0.126667	0.206067	0.205633	0.15	0.156933	0.197033	0.1357
10 mM Butyrate
Days	SCFA Only			10 mM Itaconate			50 mM Itaconate			100 mM Itaconate
0	0.0031	0.0029	0.0032	0.0031	0.0029	0.0032	0.0031	0.0029	0.0032	0.0031	0.0029	0.0032
1	0.007267	0.004467	0.00416667	0.005567	0.010967	0.009867	0.004467	0.006167	0.006067	0.002667	0.003567	0.005367
2	0.0486	0.0501	0.0468	0.0298	0.0236	0.0256	0.0093	0.0066	0.0078	0.0045	0.0054	0.0065
3	0.0738	0.07145	0.0728	0.0559	0.052	0.06275	0.0145	0.00765	0.0428	0.0044	0.013	0.01845
4	0.115983	0.128133	0.161883	0.163433	0.161633	0.221183	0.167383	0.176433	0.218933	0.042183	0.161383	0.184183
5	0.164117	0.206017	0.226317	0.254417	0.241117	0.277967	0.322317	0.252667	0.269817	0.154667	0.230617	0.253567
6	0.22535	0.2353	0.2523	0.311	0.26515	0.25125	0.32735	0.2634	0.2524	0.25285	0.2662	0.2848
7	0.22025	0.2186	0.23185	0.2879	0.24845	0.2355	0.3351	0.2558	0.23165	0.21365	0.2529	0.21565
8	0.2081	0.233567	0.218933	0.379833	0.2493	0.230467	0.457833	0.294533	0.258367	0.263333	0.285733	0.2337
9	0.195433	0.2271	0.193433	0.278033	0.210367	0.200233	0.267433	0.220767	0.2096	0.2043	0.199967	0.193233
10	0.204433	0.225067	0.1918	0.325633	0.220133	0.181	0.308333	0.225	0.200433	0.230833	0.222633	0.189467

## Sheet: MAC 813 pH 4.8 MM
Days	7H9 Minimal Media
0	0.0006	0.0015	0.002
1	0.00245	0.00295	0.00325
2	0.00525	0.00315	0.00155
3	0.0063	0.0044	0.0037
4	0.012533	0.004733	0.002833
5	0.014867	0.013767	0.002767
6	0.024867	0.019867	0.007467
7	0.026533	0.023933	0.007533
8	0.021833	0.024033	0.023033
9	0.029833	0.027933	0.027433
10	0.030533	0.031133	0.025433

## Sheet: MABC 253 ph 4.8 MM
Days	Rough			Smooth
0	0.00145	0.00185	0.003333	0.00145	0.00305	0.003533
1	0.00235	0.0014	0.004733	0.00465	0.005633	0.0181
2	0.0086	0.010833	0.027367	0.009833	0.0151	0.1252
3	0.014767	0.015267	0.1115	0.018367	0.075333	0.175133
4	0.094933	0.026267	0.119467	0.0976	0.136067	0.136
5	0.084267	0.0561	0.153067	0.1009	0.145333	0.1531

## Sheet: MABC ATCC
10 mM Acetate		Rough
Days	SCFA Only			1 mM Itaconate			5 mM Itaconate			10 mM Itaconate
0	0.0043	0.0052	0.0043	0.0043	0.0052	0.0043	0.0043	0.0052	0.0043	0.0043	0.0052	0.0043
1	0.065	0.157	0.109	0.052	0.161	0.182	0.062	0.008	0.015	0.003	0.004	0.004
2	0.246	0.206	0.185	0.254	0.231	0.186	0.247	0.2	0.179	0.003	0.004	0.003
3	0.243	0.209	0.199	0.26	0.222	0.207	0.247	0.207	0.215	0.004	0.004	0.003
4	0.327	0.208	0.2	0.307	0.265	0.21	0.303	0.204	0.211	0.006	0.003	0.004
10 mM Propionate		Rough
Days	SCFA Only			1 mM Itaconate			5 mM Itaconate			10 mM Itaconate
0	0.0043	0.0052	0.0043	0.0043	0.0052	0.0043	0.0043	0.0052	0.0043	0.0043	0.0052	0.0043
1	0.059	0.151	0.25	0.041	0.136	0.141	0.048	0.004	0.007	0.003	0.003	0.004
2	0.317	0.294	0.265	0.275	0.273	0.276		0.005	0.038	0.002	0.003	0.004
3	0.3	0.281	0.267	0.288	0.262	0.265	0.317	0.128	0.261	0.003	0.002	0.004
4	0.317	0.28	0.272	0.272	0.26	0.26	0.326	0.234	0.252	0.003	0.002	0.005
10 mM Butyrate		Rough
Days	SCFA Only			1 mM Itaconate			5 mM Itaconate			10 mM Itaconate
0	0.0043	0.0052	0.0043	0.0043	0.0052	0.0043	0.0043	0.0052	0.0043	0.0043	0.0052	0.0043
1	0.024	0.094	0.161	0.023	0.03	0.16		0.004	0.004	0.004	0.003	0.003
2	0.337	0.32	0.295	0.298	0.299	0.295		0.005	0.004	0.002	0.003	0.003
3	0.323	0.318	0.321	0.337	0.322	0.327		0.004	0.004	0.003	0.003	0.003
4	0.309	0.313	0.325	0.342	0.318	0.321		0.004	0.005	0.014	0.003	0.004
10 mM Acetate		Smooth
Days	SCFA Only			1 mM Itaconate			5 mM Itaconate			10 mM Itaconate
0	0.0054	0.0043	0.0052	0.0054	0.0043	0.0052	0.0054	0.0043	0.0052	0.0054	0.0043	0.0052
1	0.065	0.133		0.071	0.14		0.005	0.007		0.004	0.003
2	0.218	0.195		0.216	0.2		0.021	0.174		0.004	0.003
3	0.234	0.205		0.23	0.202		0.194	0.192		0.004	0.004
4	0.3	0.226		0.274	0.23		0.372	0.206		0.006	0.003
10 mM Propionate		Smooth
Days	SCFA Only			1 mM Itaconate			5 mM Itaconate			10 mM Itaconate
0	0.0054	0.0043	0.0052	0.0054	0.0043	0.0052	0.0054	0.0043	0.0052	0.0054	0.0043	0.0052
1	0.066	0.126		0.053	0.116		0.005	0.005		0.004	0.004
2	0.33	0.243		0.308	0.266		0.006	0.009		0.004	0.003
3	0.344	0.231		0.313	0.257		0.007	0.049		0.004	0.003
4	0.451	0.262		0.376	0.283		0.012	0.251		0.007	0.003
10 mM Butyrate		Smooth
Days	SCFA Only			1 mM Itaconate			5 mM Itaconate			10 mM Itaconate
0	0.0054	0.0043	0.0052	0.0054	0.0043	0.0052	0.0054	0.0043	0.0052	0.0054	0.0043	0.0052
1	0.03	0.079		0.026	0.042		0.004	0.004		0.004	0.002
2	0.325	0.314		0.324	0.282		0.005	0.004		0.003	0.003
3	0.332	0.32		0.323	0.29		0.005	0.004		0.003	0.003
4	0.351	0.326		0.343	0.305		0.005	0.008		0.005	0.003

[truncated: 10 more sheets: MABC 253, MABC 253 pH7 Ita, MABC 253 pH6.1, MABC 493, MABC 711, MABC 1238, MABC 1243, ICL Assay, Figure 8, Figure 9]
